# Supplementary material for: Exploring the Key Amino Acid Residues Surrounding the Active Center of Lactate Dehydrogenase A for the Development of Ideal Inhibitors
Source: Molecules. 2024 Apr 28;29(9):2029. doi: 10.3390/molecules29092029 (PMC11085338; doi:10.3390/molecules29092029)
Supplement: Supplementary file 1 [file molecules-29-02029-s001.zip]

Archive with 1 entries (1 files):
- molecules-2913099-supplementary.xlsx
