# Supplementary material for: Exploring the Key Amino Acid Residues Surrounding the Active Center of Lactate Dehydrogenase A for the Development of Ideal Inhibitors
Source: Molecules. 2024 Apr 28;29(9):2029. doi: 10.3390/molecules29092029 (PMC11085338; doi:10.3390/molecules29092029)
Supplement: Supplementary file 1 [file molecules-29-02029-s001.zip › molecules-2913099-supplementary.xlsx]

## Sheet: WT
Pocket ID	Area (Å2)	Volume (Å3)
1	195.712	756.175
2	500.325	579.922
3	259.026	280.435
4	144.297	57.644
5	98.574	48.765
6	45.878	41.635
7	49.177	23.339
8	41.346	18.607
9	38.712	14.411
10	21.637	5.378
11	13.396	4.767
12	19.109	3.491
13	6.954	2.074
14	12.083	1.67
15	7.664	0.9
16	5.291	0.725
17	5.399	0.662
18	2.489	0.392
19	3.023	0.353
20	3.967	0.329
21	2.855	0.227
22	2.022	0.118
23	2.14	0.096
24	1.667	0.09
25	1.317	0.07
26	0.732	0.026
27	0.742	0.023
28	0.891	0.022
29	0.556	0.021
30	0.127	0.005
31	0.217	0.005
32	0.198	0.004
33	0.141	0.002
34	0.223	0.002
35	0.08	0.001
36	0.077	0.001
37	0.046	0
38	0	0
39	0.042	0
40	0	0

## Sheet: A29Q
Pocket ID	Area (Å2)	Volume (Å3)
1	195.712	756.175
2	500.325	579.922
3	259.026	280.435
4	144.297	57.644
5	98.574	48.765
6	64.291	45.543
7	49.177	23.339
8	41.346	18.607
9	38.712	14.411
10	21.637	5.378
11	13.396	4.767
12	19.109	3.491
13	6.954	2.074
14	12.083	1.67
15	7.664	0.9
16	5.291	0.725
17	5.399	0.662
18	2.489	0.392
19	3.023	0.353
20	3.967	0.329
21	2.855	0.227
22	2.022	0.118
23	2.14	0.096
24	1.667	0.09
25	1.317	0.07
26	0.732	0.026
27	0.742	0.023
28	0.556	0.021
29	0.217	0.005
30	0.127	0.005
31	0.198	0.004
32	0.223	0.002
33	0.141	0.002
34	0.08	0.001
35	0.077	0.001
36	0.046	0
37	0.042	0
38	0	0
39	0	0
40	4.794	-0.535

## Sheet: M41G
Pocket ID	Area (Å2)	Volume (Å3)
1	195.712	756.175
2	500.325	579.922
3	259.026	280.435
4	144.297	57.644
5	98.574	48.765
6	45.878	41.635
7	49.177	23.339
8	41.346	18.607
9	38.712	14.411
10	21.637	5.378
11	13.396	4.767
12	19.109	3.491
13	6.954	2.074
14	12.083	1.67
15	7.664	0.9
16	5.291	0.725
17	5.399	0.662
18	2.489	0.392
19	3.023	0.353
20	3.967	0.329
21	2.855	0.227
22	2.022	0.118
23	2.14	0.096
24	1.667	0.09
25	1.317	0.07
26	0.732	0.026
27	0.742	0.023
28	0.891	0.022
29	0.556	0.021
30	0.217	0.005
31	0.127	0.005
32	0.198	0.004
33	0.223	0.002
34	0.141	0.002
35	0.077	0.001
36	0.08	0.001
37	0.046	0
38	0	0
39	0	0
40	0.042	0

## Sheet: K131I
Pocket ID	Area (Å2)	Volume (Å3)
1	195.712	756.175
2	500.325	579.922
3	259.026	280.435
4	144.297	57.644
5	98.574	48.765
6	45.878	41.635
7	48.573	23.296
8	41.346	18.607
9	38.712	14.411
10	31.112	8.081
11	21.637	5.378
12	13.396	4.767
13	6.954	2.074
14	12.083	1.67
15	7.664	0.9
16	5.291	0.725
17	5.399	0.662
18	2.489	0.392
19	3.023	0.353
20	3.967	0.329
21	2.855	0.227
22	2.022	0.118
23	2.14	0.096
24	1.667	0.09
25	1.317	0.07
26	0.732	0.026
27	0.742	0.023
28	0.891	0.022
29	0.556	0.021
30	0.217	0.005
31	0.127	0.005
32	0.198	0.004
33	0.223	0.002
34	0.141	0.002
35	0.08	0.001
36	0.077	0.001
37	0.046	0
38	0	0
39	0	0
40	0.042	0

## Sheet: Q233M
Pocket ID	Area (Å2)	Volume (Å3)
1	195.712	756.175
2	500.325	579.922
3	259.026	280.435
4	144.297	57.644
5	98.574	48.765
6	45.878	41.635
7	49.177	23.339
8	41.346	18.607
9	38.712	14.411
10	21.637	5.378
11	13.396	4.767
12	11.791	3.799
13	19.109	3.491
14	6.954	2.074
15	12.083	1.67
16	7.664	0.9
17	5.291	0.725
18	5.399	0.662
19	2.489	0.392
20	3.126	0.36
21	3.967	0.329
22	2.855	0.227
23	2.022	0.118
24	2.14	0.096
25	1.667	0.09
26	1.317	0.07
27	0.732	0.026
28	0.742	0.023
29	0.891	0.022
30	0.556	0.021
31	0.217	0.005
32	0.127	0.005
33	0.198	0.004
34	0.141	0.002
35	0.223	0.002
36	0.077	0.001
37	0.08	0.001
38	0.046	0
39	0	0
40	0	0
41	0.042	0

## Sheet: A259I
Pocket ID	Area (Å2)	Volume (Å3)
1	195.712	756.175
2	500.325	579.922
3	259.026	280.435
4	144.297	57.644
5	98.574	48.765
6	45.878	41.635
7	49.177	23.339
8	41.346	18.607
9	38.712	14.411
10	21.637	5.378
11	13.396	4.767
12	19.109	3.491
13	6.954	2.074
14	12.083	1.67
15	7.664	0.9
16	5.291	0.725
17	5.399	0.662
18	2.489	0.392
19	3.023	0.353
20	3.967	0.329
21	2.855	0.227
22	2.022	0.118
23	2.14	0.096
24	1.667	0.09
25	1.317	0.07
26	0.732	0.026
27	0.742	0.023
28	0.891	0.022
29	0.556	0.021
30	0.217	0.005
31	0.127	0.005
32	0.198	0.004
33	0.223	0.002
34	0.141	0.002
35	0.077	0.001
36	0.08	0.001
37	0	0
38	0.042	0
39	0.046	0
40	0	0
